# Supplementary material for: Effect of Various Carbohydrates in Aqueous Solutions on Color Stability and Degradation Kinetics of Selected Anthocyanins During Storage
Source: Foods. 2024 Nov 14;13(22):3628. doi: 10.3390/foods13223628 (PMC11594173; doi:10.3390/foods13223628)
Supplement: Supplementary file 1 [file foods-13-03628-s001.zip]

Archive with 1 entries (1 files):
- foods-3197673-supplementary.pdf
